# Supplementary material for: Development and validation of a person-centered abortion scale: the experiences of care in private facilities in Kenya
Source: BMC Womens Health. 2020 Sep 19;20:208. doi: 10.1186/s12905-020-01071-w (PMC7501655; doi:10.1186/s12905-020-01071-w)
Supplement: Supplementary file 2 — Additional file 2. [file 12905_2020_1071_MOESM2_ESM.xlsx]

## Sheet: Survey
Survey Tool
Demographics
1	How old are you (in years)?	____________________ age
2	What is your current marital status?	Single…………………….1
		Cohabiting/Partnered……2
		Married………………………….3
		Widowed……………………….4
		Divorced………………………..5
3	Can you read/ write?	No, I cannot. Yes, I can but with some difficulty. Yes, I can without difficulty.
4	What is the highest grade/class that you completed at school?	NO SCHOOL……………………..0 SOME PRIMARY......................................... 1 PRIMARY ......................................... 2 POST-PRIMARY/VOCATIONAL….3 SECONDARY ................. 4 COLLEGE(MIDDLE LEVEL) ...........5 UNIVERSITY ................................... 6
5	Do you do any work for which you are paid? if yes, answer next question, if no skip next question()	Yes ………………1
		No ………...…….0
6	What is your current occupation? ?	Cultivator………………………………...……… 1
		Casual labor…………………………………..… 2
		Salaried worker………………………..……… 3
		Self-employed in petty trade…………..…4
		Self-employed small scale industry….…5
		Unemployed/homemaker………....… 6 DELETE
		Other_____________specify…………..… 7
	How long have you lived in Kenya? (ask to all participants)	I was born here. __years
	If born elsewhere ask: What country were you born in?	Name of country
	Did you leave that country [name of country] because of political violence, persecution, natural disaster, conflict or war?	Yes, no, I don’t know
8	What AREA do you live in?
9	How long have you been in this area?	Record answer in years; round to the nearest half-year
10	What is your religion?	CHRISTIAN................................... 1 MUSLIM........................... 2 OTHER______________ / ______________ 9
Pregnancy and child birth history Now I will like to ask you about all the pregnancies you have had in your life.
11	How many pregnancies have you had in your lifetime, including pregnancies that were ended spontaneously or by someone?	____ pregnancies
12	(miscarriage, without doing something to end the pregnancy) Some women lose their pregnancy spontaneously, that is they have a miscarriage. Have you ever had a miscarriage? That is have you ever lost a pregnancy spontaneously?	Yes ………………1
		No………….…….0 Don't know…..8 Refused…..9
	(abortion) Women sometimes take steps to end their pregnancy, because they find themselves pregnant when they do not want to be, or when it is difficult for them to continue with their pregnancy because of opposition from their husband, partner, relatives or others.Have you ever been in a situation when you or someone else have had to do something to end your pregnancy?	Yes………………1 No………….…….0 Don't know…..8 Refused…..9
14	How many times have you given birth in total?	____ times
15	Some women have stillbirths, that is, they give birth in late pregnancy to a child that is not alive. Have you ever had a still birth?	Yes ………………1 No…………….….0
16	Check: Just to make sure that I have this right: you have had in TOTAL _____ pregnancies during your life; given birth______number of times; and you currrently have_____number of children
	Is that correct?	Yes………………1
	PROBE AND CORRECT AS	No …………….0
	NECESSARY.
CURRENT ABORTION PROCEDURE
17	Now I have some questions about your recent safe abortion or post-abortion care procedure. Can you tell what type of procedure/s you had? (Please select all that apply) Interviewer: Please describe procedures to client and probe to identify technique. 'MA 1st pill-Self administered abortion at clinic' means that today you took a pill given to you by the health provider to start your abortion at t…	……..MA 1st pill (self adminstered abortion at clinic) ……..Surigical (MVA) ……..Don't know
18	Was this MSK clinic the first place that you visited to try to get an abortion? (if yes skip referral questions)	YES............................. 1 -----> NO ............................. 0 Don't know…..8 Refused……….9
19	What type of facility did you first go to seek an abortion?	Government Hospital
		Govt Health Center………………………….…4
		dispensary…….……5
		Mobile Clinic ………………………………...…..6
		Private Hospital
		Private Clinic……………………..…8
		Maternity Home………………………………..9
		Mobile Clinic…………………………………....10
		Pharmacy
		Drug shop/chemist
		Other…………………………………………...….12
20	Were you able to receive an SA/PAC at one of these facility? What type?	Yes, I received a medication abortion; Yes, I received a surgical abortion; No, I did not receive an abortion
21	How long has it been since you visited the first place that you tried to get an SA/PAC until today?	days: ____
22	Why did you choose this MSK Clinic for your procedure? Select all that apply	Refered from another facility…………..1
		Close to my home……………………………..2
		I have been here in the past………………….3
		Affordable………………………………………5
		It provides good care/expert/well trained…6
		Recommended by a friend/family……….7
		No other choice………………………..8
		Other: specify______________………0
23	Did you come here earlier to get an SA/PAC and were told to wait, or did you come to this MSK Clinic for the first time today?	Came before, had to come back today for the abortion; this was my first time here
24	How long did you have to wait after your first visit until today to get your SA/PAC?	days: ____
25	About how much time did it take you to get to this MSK Clinic from where you live?
		____ minutes
26	How do you feel about the amount of time it takes you to get to the MSK clinic ? Will you say it is very short, a little long, somewhat long, or very long?	1. Very short 2. A little long 3. Somewhat long 4.. Very long
27	How easy is it for you to get transportation to the MSK Clinic? Would you say it is very easy, easy, difficult, or very difficult?	1. Very easy 2. Easy 3.Difficult 4. Very difficult
28	How easy is it for you to pay for transportation to this MSK Clinic? Would you say it is very easy, easy, difficult, or very difficult?	1. Very easy 2. Easy 3.Difficult 4. Very difficult
29	Is abortion legal in Kenya?	Yes …………………..…1
		No …………………..….0
		Don’t Know ………..8
31	How easy is it for you to get money to buy what you need for your procedure and pay for services at this MSK Clinic? Would you say it is very easy, easy, difficult, or very difficult?	1. Very easy 2. easy 3. difficult 4. very difficult
32	If MA client ask: Do you know when to take the next medication to continue your abortion?	YES………... 1 -----> NO ............................. 0 Don't know…..8 Refused……….9
33	If yes, how do you know when to take the MA pills?	YES, the MSK nurse told me............................. 1 YES, I read the instructions in the pill packet-----> Other:………….. NO ............................. 0 Don't know…..8 Refused……….9
34	Did they tell you what to expect after abortion procedure, such as any side effects like pain, bleeding or dizziness?	YES............................. 1 -----> NO ............................. 0 Don't know…..8 Refused……….9
35	Did the health care provider tell you what warning signs you should look for after your abortion procedure that mean that you should or return to an MSK clinic or go to the nearest health center or hospital right away?	YES............................. 1 -----> NO ............................. 0 Don't know…..8 Refused……….9
36	Did the health care provider give you enough information about your care so that you knew what to expect when taking the medication?	Yes………………1
		No ………………0
37	Did the health care provider tell you that without using a contraceptive method you could get pregnant again quickly, even before your next menstruation?	Yes………………1
		No ………………0
SOCIAL SUPPORT DURING PROCEDURE
38	Who participated in your decision to get an SA/PAC (today)?	No one; Husband/boyfriend, Mother, mother-in-law, sister, friend, someone from MSK, other
39	Did you doubt your decision to get an SA/PAC?	YES............................. 1 -----> NO ............................. 0 Don't know…..8 Refused……….9
40	Did anyone influence your decision to get an abortion? (Select all that apply)	No one; Husband/boyfriend, Mother, mother-in-law, sister, friend, other
41	What was your reason for seeking an SA/PAC? (Select all that apply)	Not financially prepared……………..1 Not the right time for a baby……………..2 Partner related reasons……………..3 Need to focus on other children……………..4 Interferes with future opportunities (education/work) ……………..5 Not emotionally or mentally prepared……………..6 Health related reasons……………..7 Want a better life for the baby than she could provide……………..8 Not independent or mature enough for a baby……………..9 In…
42	Did anyone stay with you during your procedure?	Yes………………1
		No…………….0
43	If so, who stayed with you? Select all that apply	Partner-Husband………..1
		Mother in Law…………....2
		Mother……………………..…3
		Sister……………………….....4
		Friend- Neighbour…..…..5
		Nurse/Midwife……………6
		Doctor…………………...…..7
		Other (specify)___________……8
44	Did you want anyone to stay with you during the procedure or be around while you were taking the medications or waiting for them to take effect?	Yes……………1 No…………….0
45	If yes, whom did you want with you during that time?	Partner-Husband/Boyfriend………..1
		Mother in Law…………....2
		Mother……………………..…3
		Sister……………………….....4
		Friend- Neighbour…..…..5 a peer or someone who has gone through the same thing…..6
		Nurse/Midwife……………7
		Doctor…………………...…..8
		Other (specify)___________……9
		Don't know…..
46	Who provided encouragement or guidance during your procedure?	1. Mother 2. Mother-in-law 3. Husband 4. Sister 5. Friend/ neighbor 6. A peer (someone who has gone through the same thing) 7. HEALTH CARE PROVIDER 8. Other health worker 9. Other: __________ 10. No one
PCC abortion scale			DO NOT PROMPT RESPONDENT (add to every PCC item)
47	How did you feel about the amount of time you waited? Would you say it was very short, just a little long, somewhat long, or very long?	0, 0 Very short | 1, 1 Somewhat short | 2, 2 Somewhat long | 3, 3 Very long
48	During your time in this MSK clinic did the doctors, nurses, or other health care providers introduce themselves to you when they first came to see you? If YES: Was it a few of them, most of them, or all of them?	0, 0 No, none of them | 1, 1 Yes, a few of them | 2, 2 Yes, most of them | 3, 3 Yes, all of them
49	Did the doctors, nurses, or other health care providers call you by your name?	0, 0 No, never | 1, 1 Yes, a few times | 2, 2 Yes, most of the time | 3, 3 Yes, all the time
50	Did the doctors, nurses, or other staff at this MSK clinic treat you with respect?	0, 0 No, never | 1, 1 Yes, a few times | 2, 2 Yes, most of the time | 3, 3 Yes, all the time
51	Did the doctors, nurses, and other staff at this MSK clinic treat you in a friendly manner?	0, 0 No, never | 1, 1 Yes, a few times | 2, 2 Yes, most of the time | 3, 3 Yes, all the time
52	During your time in this MSK clinic, would you say you were treated differently because of any personal attribute… like your age, marital status, number of children, your education, wealth, your connections with the facility, or something like that?	0, 0 No, never | 1, 1 Yes, a few times | 2, 2 Yes, most of the time | 3, 3 Yes, all the time
53	Did the doctors, nurses, and other staff at this MSK clinic show that they cared about you?	0, 0 No, never | 1, 1 Yes, a few times | 2, 2 Yes, most of the time | 3, 3 Yes, all the time
54	When you were speaking to the doctors, nurses or other staff at this MSK clinic, did you feel other people not involved in your care could hear what you were discussing?	0, 0 No, never | 1, 1 Yes, a few times | 2, 2 Yes, most of the time | 3, 3 Yes, all the time
55	Do you feel like your health information was or will be kept confidential at this MSK clinic?	0, 0 No, never | 1, 1 Yes, a few times | 2, 2 Yes, most of the time | 3, 3 Yes, all the time
56	Did you feel like the doctors, nurses or other staff at this MSK clinic involved you in decisions about your abortion choice?	0, 0 No, never | 1, 1 Yes, a few times | 2, 2 Yes, most of the time | 3, 3 Yes, all the time
57	Did the doctors, nurses or other staff at this MSK clinic ask your permission/consent before doing procedures on you?	0, 0 No, never | 1, 1 Yes, a few times | 2, 2 Yes, most of the time | 3, 3 Yes, all the time
58	Did the doctors, nurses or other staff at this MSK clinic speak to you in a language you could understand?	0, 0 No, never | 1, 1 Yes, a few times | 2, 2 Yes, most of the time | 3, 3 Yes, all the time
59	Did the doctors and nurses explain to you why they were doing examinations or procedures on you?	0, 0 No, never | 1, 1 Yes, a few times | 2, 2 Yes, most of the time | 3, 3 Yes, all the time
60	Did the doctors and nurses explain to you why they were giving you any medicine, including pain medicine or medicine to start an abortion?	0, 0 No, never | 1, 1 Yes, a few times | 2, 2 Yes, most of the time | 3, 3 Yes, all the time 4, 4 NA, I had no pills given
61	At any point during your time at this MSK clinic, did the doctors and nurses at this MSK clinic talk to you about how you were feeling?	0, 0 No, never | 1, 1 Yes, a few times | 2, 2 Yes, most of the time | 3, 3 Yes, all the time
63	Did you feel you could ask the doctors, nurses or other staff at MSK clinic any questions you had?	0, 0 No, never | 1, 1 Yes, a few times | 2, 2 Yes, most of the time | 3, 3 Yes, all the time
64	Did the doctors and nurses ask how much pain you were in?	0, 0 No, never | 1, 1 Yes, a few times | 2, 2 Yes, most of the time | 3, 3 Yes, all the time
65	Do you feel the doctors or nurses did everything they could to help control your pain?	0, 0 No, never | 1, 1 Yes, a few times | 2, 2 Yes, most of the time | 3, 3 Yes, all the time 4, 4 NA, I had no pain
66	Did you feel the doctors and nurses paid attention to you during your stay in this MSK clinic?	0, 0 No, never | 1, 1 Yes, a few times | 2, 2 Yes, most of the time | 3, 3 Yes, all the time
	7. Did you feel the doctors, nurses, or other health providers shouted at you, scolded, insulted, threatened, or talked to you rudely?	0, 0 No, never | 1, 1 Yes, a few times | 2, 2 Yes, most of the time | 3, 3 Yes, all the time
	8. Did you feel like you were treated roughly like pushed, beaten, slapped, pinched, physically restrained, or gagged?	0, 0 No, never | 1, 1 Yes, a few times | 2, 2 Yes, most of the time | 3, 3 Yes, all the time
67	During your time at this MSK clinic, did any staff at the facility ask you or your family for kitu kidogo [unofficial cost]?	0, 0 No, never | 1, 1 Yes, a few times | 2, 2 Yes, most of the time | 3, 3 Yes, all the time
68	Do you think there was enough health staff in this MSK clinic to care for you?	0, 0 No, never | 1, 1 Yes, a few times | 2, 2 Yes, most of the time | 3, 3 Yes, all the time
69	Did you feel the doctors, nurses or other staff at this MSK clinic took the best care of you?	0, 0 No, never | 1, 1 Yes, a few times | 2, 2 Yes, most of the time | 3, 3 Yes, all the time
70	Did you feel you could completely trust the doctors, nurses or other staff at this MSK clinic with regards to your care?	0, 0 No, never | 1, 1 Yes, a few times | 2, 2 Yes, most of the time | 3, 3 Yes, all the time
71	In general, did you feel safe in this MSK clinic?	0, 0 No, never | 1, 1 Yes, a few times | 2, 2 Yes, most of the time | 3, 3 Yes, all the time
POST ABORTION CARE/PAC-FP
72	Has anyone told you when to go for a post-abortion checkup?	Yes ………………1
		No……………………...0
		Don’t Know………..8
73	When were you told to go for check up?	____ days
		Don't know…-88
75	If yes (to check-up), when?
77	Were you counseled about a method of contraception when meeting with the MSK staff during today's visit? That is, did anyone from MSK talk with you or ask you if you wanted to start contraception method?	Yes…………………..…1 No……………………...0 Don’t Know………..8
	Did you receive a type of contraceptive today?	Yes, I received a contraception method today…………………..…1 I'm already using a contraception method……………….2 No……………………...0 -SKIP TO "IF NO, DO YOU PLAN.." Don’t Know………..8
	If yes, using a method, what type of method?	IUCD, injectables, pills, condoms, implants	add implants and other responses from FP SPARQ survey
	If no, do you plan to start using a contraceptive method?	Yes…………………..…1 No……………………...0 Don’t Know………..8
80	How will you rate your health at the time you became pregnant, will you say it was excellent, very good, good, fair, poor, or very poor?	EXCELLENT…………………….1
		VERY GOOD……………………..2
		GOOD ……………………………..3
		FAIR………………………………..4
		POOR……………………………….5
		VERY POOR………………………6
81	How will you rate your health now, will you say it is excellent, very good, good, fair, poor, or very poor?	EXCELLENT…………………….1
		VERY GOOD……………………..2
		GOOD ……………………………..3
		FAIR………………………………..4
		POOR……………………………….5
		VERY POOR………………………6
Abortion Stigma Supplement The following questions are to gain information about women’s feelings and experiences around their abortions. To answer the questions, please think about your most recent abortion. Make the selection that best describes what you ARE worried about. For each statement, tell us if you were not worried, a little worried, quite worried, or extremely worried.
82	Other people might find out about my SA/PAC.	Not worried 0 A little worried 1 Quite worried 2 Extremely worried 3
83	I would disappoint someone I love.	Not worried 0 A little worried 1 Quite worried 2 Extremely worried 3
84	People would gossip about me.	Not worried 0 A little worried 1 Quite worried 2 Extremely worried 3
EMPOWERMENT
Household decision making ***only for those who are partnered or married
85	Who usually decides how the money you earn will be used: mainly you, mainly your partner, or you and your husband/partner jointly?	RESPONDENT .................. 1 PARTNER .............. 2 RESPONDENT AND PARTNER JOINTLY . . . 3 OTHER (SPECIFY)___________________6
86	Would you say that the money that you earn is more than what your partner earns, less than what he earns, or about the same?	MORE THAN HIM.................. 1 LESS THAN HIM .................. 2 ABOUT THE SAME ................ 3 PARTNER DOESN'T BRING IN ANY MONEY ......... 4 DON'TKNOW .................... 8
87	Who usually decides how your partner's earnings will be used: you, your partner, or you and your partner jointly?	RESPONDENT .................. 1 PARTNER .............. 2 RESPONDENT AND HUSBAND/PARTNER JOINTLY . . . 3 PARTNER HAS NO EARNINGS ................ 4 OTHER (SPECIFY) _____________________6
88	Who usually makes decisions about health care for yourself: you, your partner, you and your partner jointly, or someone else?	RESPONDENT = 1 PARTNER = 2 RESPONDENT & PARTNER JOINTLY = 3 SOMEONE ELSE = 4 OTHER = 6
89	Who usually makes decisions about making major household purchases?	RESPONDENT = 1 PARTNER = 2 RESPONDENT & PARTNER JOINTLY = 3 SOMEONE ELSE = 4 OTHER = 6
90	Who usually makes decisions about making purchases for daily household needs?	RESPONDENT = 1 PARTNER = 2 RESPONDENT & PARTNER JOINTLY = 3 SOMEONE ELSE = 4 OTHER = 6
91	Who usually makes decisions about visits to your family or relatives?	RESPONDENT = 1 PARTNER = 2 RESPONDENT & PARTNER JOINTLY = 3 SOMEONE ELSE = 4 OTHER = 6
92	Who usually makes decisions about what food should be cooked each day?	RESPONDENT = 1 PARTNER = 2 RESPONDENT & PARTNER JOINTLY = 3 SOMEONE ELSE = 4 OTHER = 6
	DO NOT ASK ALOUD. PRESENCE OF OTHERS AT THIS POINT (PRESENT AND LISTENING, PRESENT BUT NOT LISTENING, OR NOT PRESENT)	PRESENT AND LISTENING 1 PRESENT BUT NOT LISTENING, 2 NOT PRESENT 3 CHILDREN<10 ..... 1 2 3 PARTNER ......... 1 2 3 OTHERMALES ..... 1 2 3 OTHERFEMALES ... 1 2 3
ATTITUDE TOWARDS WIFE BEATING
Sometimes a partner (like a husband or boyfriend) is annoyed or angered by things that his wife or girlfriend does. In your opinion, is a partner justified in hitting or beating his partner in the following situations:
93	If she goes out without telling him?	YES............................. 1 NO ............................. 0 DON'T KNOW……….8
94	If she neglects the children?	YES............................. 1 NO ............................. 0 DON'T KNOW……….8
95	If she argues with him?	YES............................. 1 NO ............................. 0 DON'T KNOW……….8
96	If she refuses to have sex with him?	YES............................. 1 NO ............................. 0 DON'T KNOW……….8
97	If she burns the food?	YES............................. 1 NO ............................. 0 DON'T KNOW……….8
The Mental Health Inventory - 5 (MHI-5) The following questions will tell us a little about how things have been FOR YOU during the past month. This is no right or wrong answers. For each statement, please respond with "All of the time, Most of the time, A good bit of the time, Some of the time , A little of the time, None of the time."
98	During the past month, how much of the time were you a happy person?	All of the time 1 Most of the time 2 Some of the time 3 None of the time 4 Refused 7
99	How much of the time, during the past month, have you felt calm and at peace?	All of the time 1 Most of the time 2 Some of the time 3 None of the time 4 Refused 7
100	How much of the time, during the past month, have you felt a lot of worry and stress?	All of the time 1 Most of the time 2 Some of the time 3 None of the time 4 Refused 7
101	How much of the time, during the past month, have you felt very sad?	All of the time 1 Most of the time 2 Some of the time 3 None of the time 4 Refused 7
102	How much of the time, during the past month, have you felt so low that nothing or no one could cheer you up?	All of the time 1 Most of the time 2 Some of the time 3 None of the time 4 Refused 7
MOS Social Support Survey: People sometimes look to others for companionship, assistance, or other types of support. How often is each of the following kinds of support available to you if you need it? Choose one number from each line: 1 (none of the time) - 5 (all of the time)
	Emotional/informational support
44	Someone you can count on to listen to you when you need to talk about your SA/PAC experience	5 (all of the time) 4 (most of the time) 3 (some of the time) 2 (a little of the time) 1 (none of the time) -
45	Someone to give you information to help you understand your SA/PAC procedure	5 (all of the time) 4 (most of the time) 3 (some of the time) 2 (a little of the time) 1 (none of the time) -
46	Someone to give advice about seeking SA/PAC or family planning care	5 (all of the time) 4 (most of the time) 3 (some of the time) 2 (a little of the time) 1 (none of the time) -
47	Someone to confide in or talk to about yourself or your problems	5 (all of the time) 4 (most of the time) 3 (some of the time) 2 (a little of the time) 1 (none of the time) -
48	Someone whose advice you really want	5 (all of the time) 4 (most of the time) 3 (some of the time) 2 (a little of the time) 1 (none of the time) -
49	Someone to share your most private worries and fears with	5 (all of the time) 4 (most of the time) 3 (some of the time) 2 (a little of the time) 1 (none of the time) -
50	Someone to turn to for suggestions about how to deal with a personal problem, such an unwanted pregnancy or having an SA/PAC	5 (all of the time) 4 (most of the time) 3 (some of the time) 2 (a little of the time) 1 (none of the time) -
51	Someone who understands your problems	5 (all of the time) 4 (most of the time) 3 (some of the time) 2 (a little of the time) 1 (none of the time) -
Tangible support
52	Someone to help you if you were confined to bed	5 (all of the time) 4 (most of the time) 3 (some of the time) 2 (a little of the time) 1 (none of the time) -
53	Someone to take you to the doctor if you needed it	5 (all of the time) 4 (most of the time) 3 (some of the time) 2 (a little of the time) 1 (none of the time) -
54	Someone to prepare your meals if you were unable to do it yourself	5 (all of the time) 4 (most of the time) 3 (some of the time) 2 (a little of the time) 1 (none of the time) -
55	Someone to help with daily chores if you were sick, such as recovering from an SA/PAC	5 (all of the time) 4 (most of the time) 3 (some of the time) 2 (a little of the time) 1 (none of the time) -
Affectionate support
56	Someone who shows you love and affection	5 (all of the time) 4 (most of the time) 3 (some of the time) 2 (a little of the time) 1 (none of the time) -
57	Someone to love and make you feel wanted	5 (all of the time) 4 (most of the time) 3 (some of the time) 2 (a little of the time) 1 (none of the time) -
58	Someone who hugs you	5 (all of the time) 4 (most of the time) 3 (some of the time) 2 (a little of the time) 1 (none of the time) -

## Sheet: PCC-acceptability
Section 2: Tool to assess women's perception of abortion care
Domain	No.	Question	Response categories
Perceived quality of abortion care:
		Please tell me as truthfully as possible whether you 1. Strongly agree 2. Agree 3. Disagree or 4. Strongly disagree With the following sentences about the care you received during your most recent abortion procedure
			Strongly disagree	Disagree	Agree	Strongly agree
Prompt attention
1		I felt I waited too long before I was attended to by a provider	1	2	3	4
2		The Admission process was not well organized	1	2	3	4
Choice
3		I had the freedom to choose the health care provider(s) that took care of me	1	2	3	4
Dignity
4		I was talked to respectfully at all times	1	2	3	4
5		My privacy was respected during physical examinations and treatments	1	2	3	4
6		I was shouted at, scolded, insulted, threatened, or talked to rudely	1	2	3	4
7		I was treated roughly like pushed, beaten, slapped, pinched, physically restrained, or gagged	1	2	3	4
8		I was unnecessarily exposed during the abortion/procedure	1	2	3	4
Confidentiality
9		I was able to talk privately to the health care providers	1	2	3	4
10		I felt that my personal information was kept confidential	1	2	3	4
Autonomy
11		I was given enough information about my care	1	2	3	4
12		I was involved in making decisions about my care as much as I wanted to	1	2	3	4
13		I was asked permission before procedures were performed on me	1	2	3	4
14		I was allowed to have the abortion in my preferred position	1	2	3	4
15		I was forced to stay at the health facility against my will because I could not pay my bills	1	2	3	4
Communication
16		Health care providers clearly explained things to me	1	2	3	4
17		I was given enough time to ask any questions I had	1	2	3	4
18		When I had questions, providers answered in a way I could understand	1	2	3	4
19		Providers discussed my anxieties and fears about the abortion with me	1	2	3	4
20		I understood everything that was happening to me during my abortion	1	2	3	4
21		I understood why examinations and procedures were done on me	1	2	3	4
22		I understood the purpose of medicines given to me	1	2	3	4
23		I understood the role of health providers involved in my care	1	2	3	4
24		My family was given enough information about my condition	1	2	3	4
25		The facility staff gave me conflicting information	1	2	3	4
Social support
26		I was allowed to have someone I wanted to stay with me during my abortion	1	2	3	4
27		My family and friends were allowed to visit me whenever I wanted them to	1	2	3	4
Supportive care
28		I was ignored when I needed help	1	2	3	4
29		I was given pain medication when I felt I needed it	1	2	3	4
30		I didn’t get help to go to the bathroom or toilet when I needed to	1	2	3	4
31		Health providers talked in front of me as if I wasn’t there	1	2	3	4
Predictablity/transparency of payments
32		Health providers asked me or my family for money other than the official cost	1	2	3	4
Health facility environment (Quality of basic amenities)
33		The rooms inside the facility were all very clean	1	2	3	4
34		The toilets and bathroons were all very clean	1	2	3	4
35		There was always clean water in the health facility	1	2	3	4
36		There was always electricity in the health facility	1	2	3	4
37		The facility had all the equipment needed to take care of me	1	2	3	4
38		I felt safe in the health facility	1	2	3	4
39		The abortion ward was too crowded	1	2	3	4
40		My family was asked to buy materials, medicines, or supplies from outside the health facility for my care	1	2	3	4
Personnel:
41		The health facility had enough qualified personnel for my care	1	2	3	4
Technical quality:
42		The health providers had adequate knowledge and skill for my care	1	2	3	4
Social capital
43		I could trust the provider with my care	1	2	3	4
44		The providers always told me the truth about my care	1	2	3	4
45		The providers cared about me as a person	1	2	3	4
46		I was confident about being able to gather the information I need to make informed decisions about my health	1	2	3	4
Stigma and discrimination
47		During my abortion I was treated differently because of (read for each)	No	Yes
		If yes ask: Will you say you were treated better or worse than others			Better	Worse
	a	My age	1	2	3	4
	b	My marital status	1	2	3	4
	c	The number of children I have	1	2	3	4
	d	My type of illness	1	2	3	4
	e	The outcome of my pregnancy	1	2	3	4
	f	My economic status (wealth or lack of money)	1	2	3	4
	g	My level of Education	1	2	3	4
	h	My social status	1	2	3	4
	i	My Religion	1	2	3	4
	j	My Ethnic group	1	2	3	4
48		I would recommend this facility to friends/family	1	2	3	4
General			Very Poor	Poor	Good	Very good
Perceived accessibility
		I am now going to ask you questions about getting to where abortion care is provided and paying for the cost of services. Please tell me as truthfully as possible whether you 1. Strongly agree 2. Agree 3. Disagree or 4. Strongly disagree With the following sentences
			Strongly disagree	Disagree	Agree	Strongly agree
Physical accessibility
51		The time it takes to reach the health facility is reasonable	1	2	3	4
52		It is difficult to find good transportation to the health facility	1	2	3	4
Economic accessibility
53		The cost of transportation to the health facility is reasonable	1	2	3	4
54		The cost of havingh an abortion at the health facility is reasonable (or self-adminstered in my home)	1	2	3	4
Social accessibility
55		In my family women do not usually deliver in a health facility	1	2	3	4
General physical and economic accessibility			Very easy	Easy	difficult	very difficult			potentially rephrase for telemed/self-admin MS re how easy these methods are
56		In general, how easy is it for you to reach the health facility when you need to? Will you say it is very easy, easy, difficult, or very difficult	1	2	3	4
57		In general, how easy is it for you to pay for transportation and services at the health facility? Will you say it is very easy, easy, difficult, or very difficult	1	2	3	4
